# Supplementary material for: Therapeutic Potential of Lappula patula Extracts on Germline Development and DNA Damage Responses in C. elegans
Source: Pharmaceuticals (Basel). 2025 Jan 13;18(1):89. doi: 10.3390/ph18010089 (PMC11768217; doi:10.3390/ph18010089)
Supplement: Supplementary file 1 [file pharmaceuticals-18-00089-s001.zip]

Archive with 1 entries (1 files):
- pharmaceuticals-3415403-supplementary.xlsx
