# Supplementary material for: Therapeutic Potential of Lappula patula Extracts on Germline Development and DNA Damage Responses in C. elegans
Source: Pharmaceuticals (Basel). 2025 Jan 13;18(1):89. doi: 10.3390/ph18010089 (PMC11768217; doi:10.3390/ph18010089)
Supplement: Supplementary file 1 [file pharmaceuticals-18-00089-s001.zip › pharmaceuticals-3415403-supplementary.xlsx]

## Sheet: Sheet1
	Supplementary Table S1) Identification of 112 Compounds from Lappula patula. Extract in Heptene Using LC-MS Analysis
	The table presents compounds identified from the extract of L.p. dissolved in heptene using LC-MS. The list includes information on their retention time (RT), mass (Da), and chemical formula, along with their corresponding Chinese and English names. Please note that the identification may not be entirely accurate. For more precise identification, refer to the RT, mass, and chemical formula provid…
	No	Compounds	Chinese name	Molecular Formula	Mass（Da）	Adduct	Extraction Mass(Da)	Found At Mass(Da)	Error(ppm)	Found At RT（min）	Intensity
	1	Atractylodin	苍术内酯	C13H10O	182.073	+H	183.08	183.078	-12.9	21.88	268209
	2	Procyanidin A1	原花青素A1	C30H24O12	576.127	+H	577.134	577.134	-0.9	17.7	256721
	3	Luteolin-7-O-β-D-rutinoside	木樨草素-7-O-β-D-芸香糖苷	C27H30O15	594.158	-H	593.151	593.149	-3.2	17.7	86828
	4	Linoleic acid	亚油酸	C18H32O2	280.24	-H	279.233	279.233	0.3	21.03	61154
	5	De-O-Methyllasiodiplodin	De-O-Methyllasiodiplodin	C16H22O4	278.152	+H	279.159	279.159	0.2	18.7	47799
	6	p-Hydroxyphenylethanol-α-D-glucoside	对羟基苯乙醇-a-D-葡萄糖苷	C14H20O7	300.121	+H	301.128	301.141	42.4	18.7	32802
	7	Rosavin Salidroside	红景天苷	C14H20O7	300.121	+H	301.128	301.141	42.4	18.7	32802
	8	Ligustrosidic acid	女贞苷酸	C25H30O14	554.164	+H	555.171	555.176	9.4	21.34	24478
	9	Rheosmin methylether-8-O-β-D-glucopyranoside	大黄素甲醚-8-O-β-D-吡喃葡萄糖苷	C22H22O11	462.116	+H	463.123	463.13	14.1	20.14	24015
	10	Homoplantaginin	高车前苷	C22H22O11	462.116	+H	463.123	463.13	14.1	20.14	24015
	11	Neouralenol	新乌拉尔醇	C20H18O7	370.105	+H	371.113	371.101	-30.4	21.34	22191
	12	Palmitic acid ethyl ester	棕榈酸乙酯	C18H36O2	284.272	-H	283.264	283.264	-0.7	23.37	14958
	13	Procyanidin B1	原花青素B1	C30H26O12	578.142	+H	579.15	579.14	-16.7	17.7	13578
	14	Tiliroside	椴树苷	C30H26O13	594.137	+H	595.145	594.16	-1654	17.71	12976
	15	Talatisamine	塔拉乌头胺	C24H39NO5	421.283	+H	422.29	422.294	8.7	23.78	12423
	16	IKarisoside E	大花淫羊藿苷E	C26H26O10	498.153	+H	499.16	499.164	7.7	16.2	11960
	17	Proanthocyanidin	原花青素	C30H26O13	594.137	-H	593.13	593.129	-2.1	15.44	9868
	18	Ligulucidumoside C	Ligulucidumoside C	C19H26O13	462.137	+H	463.145	463.131	-30.5	20.14	9341
	19	Citral	柠檬醛	C10H16O	152.12	+H	153.127	153.127	-0.4	16.24	8881
	20	Emodin-8-O-(6’-methylpyrrolyl) glucoside	大黄素-8-O-(6’-甲基丙二酰）吡喃葡萄糖苷	C24H22O13	518.106	-H	517.099	517.098	-2.2	12.81	8005
	21	(Z,Z)-9,12-Octadecadienoic acid	（Z，Z）－9，12－十八碳二烯酸	C18H32O2	280.24	+H	281.248	281.247	-0.2	21.03	7779
	22	6-Gingerdione	6-姜辣二酮	C17H24O4	292.167	+H	293.175	293.175	-0.2	18.29	7638
	23	Vomifoliol	催吐萝芙木醇	C13H20O3	224.141	+H	225.149	225.148	-1.1	14.68	7613
	24	3,4-Dihydroxyphenylethanol-β-D-glucoside	3,4- 二羟基苯乙醇β-D-葡萄糖苷	C14H20O8	316.116	+H	317.123	317.116	-23.4	18.7	7284
	25	Cimidahurinine	北升麻宁	C14H20O8	316.116	+H	317.123	317.116	-23.4	18.7	7284
	26	Hydroxytyrosol glucoside	羟基酪醇葡萄糖苷	C14H20O8	316.116	+H	317.123	317.116	-23.4	18.7	7284
	27	Isofraxidin	异嗪皮啶	C11H10O5	222.053	+H	223.06	223.064	15.7	20.14	7265
	28	Wogonoside	汉黄芩苷	C22H20O11	460.101	-H	459.093	459.093	-1.6	13.8	5713
	29	Atractylol alcohol	苍术素醇	C22H20O11	460.101	-H	459.093	459.093	-1.6	13.8	5713
	30	3-Ketooleanolic acid	3-羰基齐墩果酸	C30H46O3	454.345	+H	455.352	455.35	-4.2	23.71	5454
	31	Hanoine (uncommon name)	汉诺芬	C19H24O4	316.167	+H	317.175	317.179	13.4	4.41	5427
	32	Corylinal	补骨脂异黄酮醛	C16H10O5	282.053	+H	283.06	283.059	-4.8	10.92	4655
	33	β-Caryophyllene	β-榄香烯	C15H24	204.188	+H	205.195	205.195	-0.7	19.14	4263
	34	Uridine	尿苷	C15H24	204.188	+H	205.195	205.195	-0.7	19.14	4263
	35	Gingerene (a sesquiterpene from ginger)/α-Zingiberene(495-60-3)	姜烯	C15H24	204.188	+H	205.195	205.195	-0.7	19.14	4263
	36	Aromadendrene	香橙烯	C15H24	204.188	+H	205.195	205.195	-0.7	19.14	4263
	37	Rutin	芦丁	C27H30O16	610.153	-H	609.146	609.145	-2.3	7.51	3986
	38	Quercetin-3-o-rutinose	槲皮素-3-O-β-D-芸香糖苷	C27H30O16	610.153	-H	609.146	609.145	-2.3	7.51	3986
	39	Emmolic Acid	美洲茶酸	C30H46O5	486.335	+H	487.342	487.342	0.4	21.92	3822
	40	Methyl-24-hydroxyglycyrrhetate	24-羟基甘草次酸甲酯	C30H46O5(C31H48O5)	486.33453 (500.73)	+H	487.342	487.342	0.4	21.92	3822
	41	Betaine	甜菜碱	C5H11NO2	117.079	+H	118.086	118.087	4.5	1.07	3626
	42	Cyclo(Ile-Ala)	环（异亮－丙）	C9H18N2O4	218.127	+H	219.134	219.138	16.9	15.3	3601
	43	Trans-THSG	trans-THSG	C20H22O9	406.126	+H	407.134	407.129	-11.5	19.4	3520
	44	Cis-THSG	cis-THSG	C20H22O9	406.126	+H	407.134	407.129	-11.5	19.4	3520
	45	5,6,7,8,3′,4′-Hexamethoxyflavone	5,6,7,8, 3′,4′-六甲基黄酮	C21H22O2	306.162	+H	307.169	307.169	-0.3	17.8	3440
	46	Oleuropein	橄榄苦苷	C25H32O13	540.184	-H	539.177	539.176	-2	11.97	3362
	47	Epimedin E3	淫羊藿黄酮次甙E3	C26H36O11	524.226	+H	525.233	525.236	6.3	21.16	3164
	48	Vanillylacetone	姜酮	C11H14O3	194.094	-H	193.087	193.088	2.7	14.56	1326
	49	Luteolin 7-O-Rutinoside	木樨草素-7-O-β-D-芸香糖苷	C27H30O15	594.158	-H	593.151	593.149	-2.9	8.35	3093
	50	Isovitexin-2"-O-β-D-glucopyranoside	isovitexin-2"-O-β-D-glucopyranoside	C27H30O15	594.158	-H	593.151	593.149	-2.9	8.35	3093
	51	Gingerol	姜辣醇	C19H30O4	322.214	-H	321.207	321.204	-9.2	20.9	2657
	52	Limonin	柠檬苦素	C26H30O8	470.194	+H	471.201	471.192	-20.7	18.84	2610
	53	Vomifoliol	催吐萝芙木醇	C13H20O3	224.141	-H	223.134	223.134	0.1	14.68	2432
	54	Nuzhenal B	Nuzhenal B	C23H30O11	482.179	+H	483.186	483.185	-2.1	16.19	2380
	55	7-Hydroxy-3,5,6,3′,4′-pentamethoxyflavone	7-羟基-3,5,6,3′,4′-五甲氧基黄酮	C20H20O8	388.116	+H	389.123	389.112	-29.5	18.7	2287
	56	Quercetin	槲皮素	C15H10O7	302.043	-H	301.035	301.035	-0.9	5.32	2254
	57	Mulberroside (Morin)	桑色素	C15H10O7	302.043	-H	301.035	301.035	-0.9	5.32	2254
	58	Viscidulin I	粘毛黄芩素Ⅰ	C15H10O7	302.043	-H	301.035	301.035	-0.9	5.32	2254
	59	Tormentic acid	委陵菜酸	C30H48O5	488.35	+H	489.357	489.357	-0.2	21.68	2024
	60	Hydroxyflavonoid	7-羟基-3,5,6,3′,4′-五甲氧基黄酮	C20H20O8	388.116	-H	387.109	387.114	13.1	1.06	1986
	61	(+)-Epipinoresinol	表松脂酚	C20H22O6	358.142	+H	359.149	359.149	0.3	17.24	1812
	62	Myrmecophilene	杨梅酮 (杨梅黄酮)	C15H10O8	318.038	-H	317.03	317.03	-0.8	5.33	1765
	63	Hyperoside	金丝桃苷	C21H20O12	464.095	-H	463.088	463.087	-3.5	7.85	1710
	64	Isoquercetin	异槲皮素	C21H20O12	464.095	-H	463.088	463.087	-3.5	7.85	1710
	65	Isoacteoside	异懈皮苷	C21H20O12	464.095	-H	463.088	463.087	-3.5	7.85	1710
	66	Quercetin-7-O-glucoside	槲皮素-7-O-β-葡萄糖苷	C21H20O12	464.095	-H	463.088	463.087	-3.5	7.85	1710
	67	Emodin 8-O-β-D-(6’-O-Malonylglucoside)	大黄素-8-O-(6’-甲基丙二酰）吡喃葡萄糖苷	C24H22O13	518.106	+H	519.113	519.113	-0.2	12.8	1707
	68	Icariin C	淫羊藿苷C	C20H16O5	336.1	+H	337.107	337.105	-6.2	16.67	1584
	69	Isopsoralidin	异补骨脂定	C20H16O5	336.1	+H	337.107	337.105	-6.2	16.67	1584
	70	Isopinoresinol	异斯皮诺素	C28H33O15	609.182	+H	610.189	610.186	-4.6	20.93	1578
	71	Ursolic acid	熊果酸	C30H48O3	456.36	+H	457.368	457.352	-34.3	21.17	1577
	72	Betulinic acid	白桦脂酸	C30H48O3	456.36	+H	457.368	457.352	-34.3	21.17	1577
	73	Cyclo(Pro-Ser)	环（脯－丝)	C8H14N2O5	218.09	+H	219.098	219.094	-17.5	16.21	1568
	74	euphorksjat G	euphorksjat G	C30H48O3	456.36	-H	455.353	455.352	-2.5	20.3	1568
	75	Lucidumoside D	女贞果苷D	C27H36O13	568.216	+H	569.223	569.228	8.9	20.6	1544
	76	Methyl 18α-hydroxyglycyrrhetate	18α-羟基甘草次酸甲酯	C31H48O5	500.35	+H	501.357	501.375	35.6	21.18	1519
	77	Palbinone	芍药二酮	C22H30O4	358.214	+H	359.222	359.234	34.2	8.89	1434
	78	Isoorientin	异荭草素	C21H20O11	448.101	+H	449.108	449.117	20.3	20.14	1370
	79	Quercitrin	槲皮甙	C21H20O11	448.101	+H	449.108	449.117	20.3	20.14	1370
	80	Ergosterol peroxide	过氧麦角甾醇	C28H44O3	428.329	+H	429.336	429.319	-40.8	20.01	1298
	81	Ethyl gallate	没食子酸乙酯	C9H10O5	198.053	+H	199.06	199.064	20.1	23.84	1203
	82	Ferulic acid ester	阿魏酸二十六醇酯	C10H10O4	194.058	+H	195.065	195.069	17.8	14.48	1199
	83	Ferulic acid	阿魏酸	C10H10O4	194.058	+H	195.065	195.069	17.8	14.48	1199
	84	Isoflavone (Isoflavonoid alcohol)	拟石黄衣醇	C16H12O6	300.063	+H	301.071	301.076	16.1	21.19	1159
	85	Chrysoeriol	金圣草黄素	C16H12O6	300.063	+H	301.071	301.076	16.1	21.19	1159
	86	7-Ethyl-11-methyl ester oil glycoside	7-乙基-11甲酯油苷	C19H28O11	432.163	+H	433.17	433.177	14.9	18.14	1128
	87	Atractyloside	苍术素醇	C22H20O11	460.101	+H	461.108	461.106	-3.1	13.79	1121
	88	Ikarisoside D	大花淫羊藿苷D	C28H30O11	542.179	-H	541.172	541.167	-8.3	4.29	1115
	89	Lucidumoside B	女贞果苷B	C25H34O13	542.2	+H	543.207	543.208	0.9	21.15	1100
	90	Lucidumoside A	女贞果苷A	C25H34O12	526.205	+H	527.212	527.221	16.4	20.48	1064
	91	2α-Hydroxyursolic acid	2a-羟基熊果酸	C30H48O4	472.355	+H	473.363	473.345	-37.9	19.91	1036
	92	Dibutyl phthalate	邻苯二甲酸二丁酯	C16H22O4	278.152	-H	277.145	277.144	-0.4	16.4	915
	93	Acetyloleanolic acid	乙酰齐墩果酸	C30H50O4	474.371	+H	475.378	475.375	-6.5	21.99	894
	94	Astragalin	紫云英苷	C21H20O11	448.101	-H	447.093	447.092	-3.7	8.01	858
	95	Isoorientin	异荭草素	C21H20O11	448.101	-H	447.093	447.092	-3.7	8.01	858
	96	Dihydroscutellarin	二氢黄芩素	C21H20O11	448.101	-H	447.093	447.092	-3.7	8.01	858
	97	Luteoloside	木犀草苷	C21H20O11	448.101	-H	447.093	447.092	-3.7	8.01	858
	98	Plantaginin	车前苷	C21H20O11	448.101	-H	447.093	447.092	-3.7	8.01	858
	99	Cistanoside C	肉苁蓉苷C	C30H38O15	638.221	+H	639.228	639.228	-0.7	19.26	809
	100	Icariin B	淫羊藿苷B	C25H26O6	422.173	+H	423.18	423.182	4	17.39	791
	101	Di-n-propyl phthalate	邻苯二甲酸二丙酯	C14H18O4	250.121	+H	251.128	251.125	-11.1	13.5	747
	102	3,5-Dimethoxy-benzyl alcohol-4-O-β-D-glucoside	3,5-dimethoxy-benzyl alcohol-4-O-β-D-glucopyranoside	C15H22O9	346.126	+H	347.134	347.134	2.1	18.72	705
	103	Morin	桑色素	C15H10O7	302.043	+H	303.05	303.049	-1.9	5.4	684
	104	Isoquercitrin	异槲皮素	C21H20O12	464.095	+H	465.103	465.103	0.9	7.86	547
	105	5,7,3’,4’,5’-Pentahydroxy dihydroflavone	5,7,3’,4’,5’-五羟基二氢黄酮	C15H12O7	304.058	-H	303.051	303.05	-1.7	7.79	497
	106	Taxifolin	花旗松素	C15H12O7	304.058	-H	303.051	303.05	-1.7	7.79	497
	107	Dicaffeoylquinic acid	二咖啡奎尼酸	C25H24O12	516.127	-H	515.12	515.118	-3	9.24	362
	108	Phlorizin	根皮苷	C21H24O10	436.137	-H	435.13	435.131	4	9.49	284
	109	Puerarin	葛根素	C21H20O9	416.111	-H	415.103	415.102	-3.5	15.39	261
	110	Chlorogenic acid	咖啡酰奎尼酸	C16H18O9	354.095	-H	353.088	353.088	0.9	4.54	210
	111	Apigenin 7-glucoside	大波斯菊苷	C21H20O10	432.106	-H	431.098	431.098	-1.6	10.92	209
	112	Caffeic acid	咖啡酸	C9H8O4	180.042	-H	179.035	179.035	2.1	4.98	148
